# Supplementary material for: Insulin receptor activation by proinsulin preserves synapses and vision in retinitis pigmentosa
Source: Cell Death Dis. 2022 Apr 20;13(4):383. doi: 10.1038/s41419-022-04839-0 (PMC9021205; doi:10.1038/s41419-022-04839-0)
Supplement: Supplementary file 2 — Supplementary Table 1 [file 41419_2022_4839_MOESM2_ESM.xlsx]

## Sheet: Hoja1
	Table S1. Antibodies used for Immunofluorescence analysis
	Antibody against	Host species	Dilution	Manufacturer	Catalog number
	Calbindin	Mouse	1:500	Sigma	C9848
	Calbindin	Chicken	1:200	Antibodies	A85359
	Ctbp2	Mouse	1:300	BD Biosciences	612044
	GluA2	Mouse	1:300	Neuromab	75-002
	Cone-arrestin	Rabbit	1:2000	Millipore	AB15282
	Insulin receptor (INSR)	Rabbit	1:200	Santa Cruz	C19; SC-711
	mGluR6	Guinea Pig	1:200	Acris GmBh	AP20134SU-N
	Neurofilament Medium (NF-M)	Mouse	1:500	Developmental Studies Hybridoma Bank (deposited by Jessell, T.M. / Dodd, J.)	2H3
	PKC-α	Mouse	1:500	Abcam	AB11723
	pS6(Ser240/Ser244)	Rabbit	1:200	Cell Signaling	5364
	Rhodopsin	Mouse	1:200	Abcam	AB3267
	Ribeye	Rabbit	1:400	Synaptic Systems	192103
	S6	Rabbit	1:200	Cell Signaling	2217
	Chicken-Igs-FITC labeled	Donkey	1:200	Millipore	AP194F
	Guinea pig-Igs-Alexa-568 labeled	Goat	1:200	Life Technologies	A-11075
	Mouse-Igs, Rabbit-Igs-Alexa 488-568-647 labeled	Goat	1:200	ThermoFisher Scientific	A-11001
					A-11008
					A-11004
					A-11011
					A-21235
